# Supplementary material for: Socioeconomic Status and Route Characteristics in Relation to Children’s Exposure to Air Pollution from Road Traffic While Walking to School in Auckland, New Zealand
Source: Int J Environ Res Public Health. 2021 May 8;18(9):4996. doi: 10.3390/ijerph18094996 (PMC8125942; doi:10.3390/ijerph18094996)
Supplement: Supplementary file 1 [file ijerph-18-04996-s001.zip]

Archive with 1 entries (1 files):
- ijerph-1183150-supplementary.xlsx
