# Supplementary material for: Socioeconomic Status and Route Characteristics in Relation to Children’s Exposure to Air Pollution from Road Traffic While Walking to School in Auckland, New Zealand
Source: Int J Environ Res Public Health. 2021 May 8;18(9):4996. doi: 10.3390/ijerph18094996 (PMC8125942; doi:10.3390/ijerph18094996)
Supplement: Supplementary file 1 [file ijerph-18-04996-s001.zip › ijerph-1183150-supplementary.xlsx]

## Sheet: Sheet3
t-Test: Paired Two Sample for Means
	Variable 1	Variable 2
Mean	25.6	20.3
Variance	10.925	12.825
Observations	5	5
Pearson Correlation	0.693803
Hypothesized Mean Difference	0
df	4
t Stat	4.37882
P(T<=t) one-tail	0.00594293
t Critical one-tail	2.13185
P(T<=t) two-tail	0.0118859
t Critical two-tail	2.77645

## Sheet: Data
	Temperature (˚C)					Wind speed (m/s)					Percentage of old cars (%)					Age of cars (years)					Flow of HDVs (#Veh/min)					Traffic flow (#Veh/min)					Means of PNC for whole route for each route (pt/cc)					Background PNC (#pt/cc)					Major (#pt/cc)					NPNC1 (#pt.Veh/min.cc)
	Low decile		High decile			Low decile		High decile			Low decile		High decile			Low decile		High decile			Low decile		High decile			Low decile		High decile			Low decile		High decile			Low Decile		High Decile			Low Decile		High Decile			Low decile		High decile
	Mean	std	Mean	std		Mean	std	Mean	std		Mean	std	Mean	std		Mean	std	Mean	std		Mean	std	Mean	std		Mean	std	Mean	std		Mean	std	Mean	std		Mean	std	Mean	std		Mean	std	Mean	std		Mean	std	Mean	std
P1	12.3413	3.35413	12.8275	3.10185		3.28375	1.74813	3.24375	1.79185		22.5	0	21.5	0		11.395	4.85042	9.945	6.31835		1.27	0.31	1.65	0.33		29.5	2.01	28.76	2.48		14778.3	10086.8	14458.2	13724.1		8152.2	8222.69	7755.31	7282.43		15395.8	10237.8	22077.9	21780.1		533.5	41.8772	1209.62	173.035
P2	10.2257	4.06732	9.94857	3.8369		2.99286	1.6979	2.91571	1.43711		31	0	25	0		12.58	6.12299	11.415	6.73943		0.31	0.15	0.26	0.15		12.97	0.7	15.01	1.5		15549.7	7701.8	15820.8	10986.7		7368.72	5288.84	7306.56	5809.77		12305.4	8159.24	15755.1	10952.8		809.714	77.0501	1200.29	118.295
P3	10.0687	2.18598	9.50625	2.42517		1.9875	1.77155	1.975	1.96998		26	0	21.5	0		11.29	5.7069	10.825	5.85455		1.07	0.93	1.11	0.28		22.7	2.74	17.65	2.4		13498.4	6386.58	20203.6	11942.3		11902.6	8628.07	12403	7965.39		17529.9	12188.8	23036.7	12408.3		973.25	75.0448	995.375	66.5821
P4	8.4925	4.86084	9.51875	4.40257		1.52125	1.43846	1.91375	1.53847		25	0	17.5	0		10.92	6.86946	10.21	5.71658		1.17	0.28	0.9	0.27		26.24	1.77	17.44	1.58		27779.4	17689.1	17223	13926.1		20103.1	20215.9	16011.6	20309.4		41121.5	27820.4	23674.3	20970.7		2112.88	230.156	875.375	89.2932
P5	10.38	2.68333	9.12375	1.98155		1.775	0.903137	1.3175	0.930833		23.5	0	16	0		10.49	6.20098	9.435	5.62262		1.08	0.37	0.85	0.16		30.57	3.31	23.11	1.45		17408.4	11800.9	20874.8	9355.88		11392.6	6379.4	15345.3	7757.4		17373.7	12326.9	20555.9	9477.29		846.625	67.1016	666.125	36.9641
	Reason for spikes			Number of spikes
	Intersection and Traffic lights			14
	Waves of vehicles			23
	Congestion			15
	Construction			11
	HDV			24
	LCV			7
